# Supplementary material for: Growth and trend analysis of area, production and yield of rice: A scenario of rice security in Bangladesh
Source: PLoS One. 2021 Dec 10;16(12):e0261128. doi: 10.1371/journal.pone.0261128 (PMC8664192; doi:10.1371/journal.pone.0261128)
Supplement: S1 Data — (XLSX) [file pone.0261128.s002.xlsx]

## Sheet: Data
Year	Area (ha)				Production (tonnes)				Yield (ton/ha)
	Aus	Aman	Boro	Total	Aus	Aman	Boro	Total	Aus	Aman	Boro	Total
1969-70	3.4258e+06	6.00858e+06	883869	1.03183e+07	2963035	6949225	1902910	11815170	0.864917	1.15655	2.15293	1.14507
1970-71	3.19229e+06	5.74264e+06	981964	9.91689e+06	2863185	5813430	2192185	10868800	0.896907	1.01233	2.23245	1.09599
1971-72	3.00321e+06	5.47594e+06	884749	9.3639e+06	2343400	5696340	1737470	9777210	0.780298	1.04025	1.9638	1.04414
1972-73	2.9315e+06	5.71676e+06	985462	9.63371e+06	2273070	5586560	2070210	9929840	0.775396	0.977226	2.10075	1.03074
1973-74	3.10973e+06	5.72179e+06	1.05088e+06	9.8824e+06	2802035	6698900	2120000	11620935	0.901053	1.17077	2.01735	1.17592
1974-75	3.18084e+06	5.45305e+06	1.16276e+06	9.79665e+06	2858965	6000000	2249680	11108645	0.898808	1.1003	1.93477	1.13392
1975-76	3.42201e+06	5.76344e+06	1.14871e+06	1.03342e+07	3230100	7045100	2284780	12559980	0.943919	1.22238	1.989	1.21538
1976-77	3.21933e+06	5.81176e+06	855012	9.8861e+06	3011435	6905680	1650125	11567240	0.935423	1.18823	1.92994	1.17005
1977-78	3.16393e+06	5.77343e+06	1.09438e+06	1.00317e+07	3103190	7423640	2238613	12765443	0.980802	1.28583	2.04555	1.27251
1978-79	3.23695e+06	5.80857e+06	1.07263e+06	1.01181e+07	3287935	7429090	1929345	12646370	1.01575	1.27899	1.79871	1.24987
1979-80	3.03021e+06	5.97281e+06	1.14121e+06	1.01442e+07	2806613	7552570	2536710	12895893	0.926211	1.26449	2.22282	1.27125
1980-81	3.11279e+06	6.03963e+06	1.16088e+06	1.03133e+07	3234610	7836840	2588645	13660095	1.03914	1.29757	2.22989	1.32451
1981-82	3.1474e+06	6.01369e+06	1.30301e+06	1.04641e+07	3217945	7094515	3102145	13414605	1.02241	1.17973	2.38075	1.28196
1982-83	3.1599e+06	5.99895e+06	1.43393e+06	1.05928e+07	3017535	7483350	3489150	13990035	0.954947	1.24744	2.43327	1.32071
1983-84	3.14014e+06	6.01021e+06	1.40189e+06	1.05522e+07	3170585	7811725	3296545	14278855	1.0097	1.29974	2.3515	1.35316
1984-85	2.9605e+06	5.71681e+06	1.5755e+06	1.02528e+07	2850028	7931075	3904291	14685394	0.962685	1.38732	2.47813	1.43233
1985-86	2.8462e+06	6.03558e+06	1.53421e+06	1.0416e+07	2827231	8539480	3670635	15037346	0.993334	1.41486	2.39252	1.44368
1986-87	2.90402e+06	6.05591e+06	1.65354e+06	1.06135e+07	3149955	8264925	4010400	15425280	1.08469	1.36477	2.42534	1.45337
1987-88	2.78975e+06	5.57169e+06	1.96375e+06	1.03252e+07	1115779	7690340	4730779	13536898	0.399956	1.38025	2.40906	1.31106
1988-89	2.68467e+06	5.1038e+06	2.4396e+06	1.02281e+07	2855965	6857185	5831260	15544410	1.0638	1.34355	2.39025	1.51978
1989-90	2.26325e+06	5.70632e+06	2.51211e+06	1.04817e+07	2487330	9202040	6766750	18456120	1.09901	1.61261	2.69365	1.7608
1990-91	2.11189e+06	5.77845e+06	2.54946e+06	1.04398e+07	2327800	9166990	6356650	17851440	1.10224	1.58641	2.49333	1.70994
1991-92	1.91708e+06	5.69562e+06	2.63619e+06	1.02489e+07	2178520	9268890	6804210	18251620	1.13638	1.62737	2.58108	1.78084
1992-93	1.91708e+06	5.84668e+06	2.60036e+06	1.03641e+07	2178520	9679710	6585740	18443970	1.13638	1.65559	2.53262	1.7796
1993-94	1.65036e+06	5.75381e+06	2.58226e+06	9.98644e+06	1850260	9429180	6572200	17851640	1.12112	1.63877	2.54513	1.78759
1994-95	1.66698e+06	5.56102e+06	2.66473e+06	9.89273e+06	1790730	8503950	6544170	16838850	1.07424	1.52921	2.45584	1.70214
1995-96	1.54253e+06	5.77406e+06	2.77666e+06	1.00933e+07	1676020	8790330	7221020	17687370	1.08654	1.52238	2.60061	1.7524
1996-97	1.593e+06	5.80508e+06	2.78383e+06	1.01819e+07	1870750	9551780	7459920	18882450	1.17435	1.64542	2.67973	1.85451
1997-98	1.56598e+06	5.48385e+06	2.88843e+06	9.93826e+06	1874430	8272000	8145220	18291650	1.19697	1.50843	2.81994	1.84053
1998-99	1.42489e+06	4.86705e+06	3.47562e+06	9.76756e+06	1616880	7216580	10274840	19108300	1.13474	1.48274	2.95626	1.9563
1999-00	1.35192e+06	5.70741e+06	3.65351e+06	1.07128e+07	1733910	10305986	11027010	23066906	1.28255	1.80572	3.01819	2.1532
2000-01	1.32582e+06	5.71251e+06	3.76352e+06	1.08018e+07	1915600	11248930	11920940	25085470	1.44484	1.96918	3.1675	2.32233
2001-02	1.24273e+06	5.64974e+06	3.77301e+06	1.06655e+07	1807720	10726190	11765500	24299410	1.45463	1.89853	3.11833	2.27832
2002-03	1.24428e+06	5.68462e+06	3.84655e+06	1.07754e+07	1850700	11114950	12221850	25187500	1.48737	1.95527	3.17735	2.33749
2003-04	1.20312e+06	5.68015e+06	3.94527e+06	1.08285e+07	1831840	11520590	12837230	26189660	1.52258	2.02822	3.25383	2.41858
2004-05	1.02515e+06	5.28227e+06	4.0656e+06	1.0373e+07	1500470	9819617	13837060	25157147	1.46365	1.85898	3.40345	2.42525
2005-06	1.03472e+06	5.43143e+06	4.06762e+06	1.05338e+07	1745039	10810076	13975317	26530432	1.68648	1.99028	3.43575	2.51861
2006-07	906387	5.41772e+06	4.25977e+06	1.05839e+07	1512325	10840868	14965055	27318248	1.66852	2.001	3.51311	2.58112
2007-08	919047	5.05011e+06	4.60968e+06	1.05788e+07	1506852	9662191	17761781	28930824	1.63958	1.91326	3.85315	2.73478
2008-09	1.06598e+06	5.49985e+06	4.71847e+06	1.12843e+07	1894557	11613169	17809041	31316767	1.7773	2.11154	3.77433	2.77525
2009-10	984491	5.66513e+06	4.70897e+06	1.13586e+07	1709127	12207162	18058956	31975245	1.73605	2.15479	3.83501	2.81507
2010-11	1.11337e+06	5.64815e+06	4.77246e+06	1.1534e+07	2132821	12791498	18616780	33541099	1.91565	2.26472	3.90088	2.90803
2011-12	1.13864e+06	5.58264e+06	4.81217e+06	1.15335e+07	2332151	12798268	18759213	33889632	2.04819	2.29251	3.89829	2.93838
2012-13	1.05356e+06	5.61266e+06	4.76217e+06	1.14284e+07	2158238	12897210	18778153	33833601	2.04852	2.29788	3.94319	2.96049
2013-14	1.05168e+06	5.53272e+06	4.79244e+06	1.13768e+07	2326037	13023313	19007206	34356556	2.21173	2.35387	3.96608	3.01987
2014-15	1.04587e+06	5.53248e+06	4.84238e+06	1.14207e+07	2328092	13190164	19192162	34710418	2.22598	2.38413	3.96338	3.03925
2015-16	1.01842e+06	5.59283e+06	4.7747e+06	1.1386e+07	2288642	13483439	18937581	34709662	2.24724	2.41084	3.96623	3.04846
2016-17	942100	5.58574e+06	4.47787e+06	1.10057e+07	2133613	13656088	18013746	33803447	2.26474	2.44481	4.02284	3.07145
2017-18	1.07554e+06	5.68199e+06	4.86153e+06	1.16191e+07	2709643	13992874	19575819	36278336	2.51933	2.46267	4.02668	3.12231
2018-19	1.10582e+06	5.62445e+06	4.79041e+06	1.15207e+07	2775478	14054872	19560546	36390896	2.50988	2.49889	4.08327	3.15875
2019-20	1.09568e+06	5.56244e+06	4.76425e+06	1.14224e+07	2755396	14203197	19645334	36603927	2.51479	2.55341	4.12349	3.20458
